# Supplementary material for: Use of comorbidity indices in patients with any cancer, breast cancer, and human epidermal growth factor receptor-2-positive breast cancer: A systematic review
Source: PLoS One. 2021 Jun 18;16(6):e0252925. doi: 10.1371/journal.pone.0252925 (PMC8213062; doi:10.1371/journal.pone.0252925)
Supplement: S1 Table — (a) Search strategy using BIOSIS, Embase, and MEDLINE literature databases (any cancer). Databases: BIOSIS previews: 1993 to 2020 Week 11; Embase: 1974 to February 5, 2020; Ovid MEDLINE all: 1946 to February 5, 2020. (b) Search strategy using PubMed database (any cancer). (c) Search strategy using BIOSIS, Embase, and MEDLINE literature databases (breast cancer). Databases: BIOSIS previews: 1993 to 2020 Week 11; Embase: 1974 to February 5, 2020; Ovid MEDLINE all: 1946 to February 5, 2020. (d) Search strategy using PubMed database (breast cancer and HER2+ breast cancer). (e) Search strategy using BIOSIS, Embase, and MEDLINE literature databases (HER2+ breast cancer). Databases: BIOSIS previews: 1993 to 2020 Week 11; Embase: 1974 to February 5, 2020; Ovid MEDLINE all: 1946 to February 5, 2020. (ZIP) [file pone.0252925.s002.zip]

Archive with 5 entries (5 files):
- S1a_Table.docx
- S1b_Table.docx
- S1c_Table.docx
- S1d_Table.docx
- S1e_Table.docx
